# Supplementary material for: The Integrative and Conjugative Element ICECspPOL2 Contributes to the Outbreak of Multi-Antibiotic-Resistant Bacteria for Chryseobacterium Spp. and Elizabethkingia Spp
Source: Microbiol Spectr. 2021 Dec 22;9(3):e02005-21. doi: 10.1128/Spectrum.02005-21 (PMC8694125; doi:10.1128/Spectrum.02005-21)
Supplement: SUPPLEMENTAL FILE 2 — Supplemental material. Download SPECTRUM02005-21_Supp_2_seq13.xlsx, XLSX file, 0.02 MB [file spectrum02005-21_supp_2_seq13.xlsx]

## Sheet: Supplemental Exc file 1
Supplemental material Excel file 1. Sheet 1: Antibiotic resistant genes in POL2 genome.

## Sheet: Sheet1
Source	Genome Name	PATRIC ID	Gene	Product	Function	Classification	PubMed
PATRIC	Chryseobacterium sp. POL2	fig|59732.183.peg.3108	gyrB	DNA gyrase subunit B (EC 5.99.1.3)	DNA gyrase subunit B (EC 5.99.1.3)	antibiotic target in susceptible species	21693461;22279180;9293187
PATRIC	Chryseobacterium sp. POL2	fig|59732.183.peg.1631	tet(X)	Tetracycline resistance, tetracycline-inactivating enzyme => Tet(X)	Tetracycline resistance, tetracycline-inactivating enzyme => Tet(X)	antibiotic inactivation enzyme	1846135
PATRIC	Chryseobacterium sp. POL2	fig|59732.183.peg.657	Mph(E)/Mph(G) family	Macrolide 2'-phosphotransferase => Mph(E)/Mph(G) family	Macrolide 2'-phosphotransferase => Mph(E)/Mph(G) family	antibiotic inactivation enzyme	21402855;25765542
PATRIC	Chryseobacterium sp. POL2	fig|59732.183.peg.634	EreD family	Erythromycin esterase (EC 3.1.1.-) => EreD family	Erythromycin esterase (EC 3.1.1.-) => EreD family	antibiotic inactivation enzyme	26107936
PATRIC	Chryseobacterium sp. POL2	fig|59732.183.peg.1828	blaOXA-10	Class D beta-lactamase (EC 3.5.2.6)	Class D beta-lactamase (EC 3.5.2.6)	antibiotic inactivation enzyme
PATRIC	Chryseobacterium sp. POL2	fig|59732.183.peg.619	tet(X)	Tetracycline resistance, tetracycline-inactivating enzyme => Tet(X)	Tetracycline resistance, tetracycline-inactivating enzyme => Tet(X)	antibiotic inactivation enzyme	1846135
PATRIC	Chryseobacterium sp. POL2	fig|59732.183.peg.1239	Ddl	D-alanine--D-alanine ligase (EC 6.3.2.4)	D-alanine--D-alanine ligase (EC 6.3.2.4)	antibiotic target in susceptible species	24303782;24033232
PATRIC	Chryseobacterium sp. POL2	fig|59732.183.peg.1498	kasA	3-oxoacyl-[acyl-carrier-protein] synthase, KASII (EC 2.3.1.179)	3-oxoacyl-[acyl-carrier-protein] synthase, KASII (EC 2.3.1.179)	antibiotic target in susceptible species	10428945
PATRIC	Chryseobacterium sp. POL2	fig|59732.183.peg.1551	rpoB	DNA-directed RNA polymerase beta subunit (EC 2.7.7.6)	DNA-directed RNA polymerase beta subunit (EC 2.7.7.6)	antibiotic target in susceptible species	3050121;15047531;16723576
PATRIC	Chryseobacterium sp. POL2	fig|59732.183.peg.181	KatG	Catalase-peroxidase KatG (EC 1.11.1.21)	Catalase-peroxidase KatG (EC 1.11.1.21)	antibiotic activation enzyme	14638486
PATRIC	Chryseobacterium sp. POL2	fig|59732.183.peg.1561	EF-Tu	Translation elongation factor Tu	Translation elongation factor Tu	antibiotic target in susceptible species	364475;9678602
PATRIC	Chryseobacterium sp. POL2	fig|59732.183.peg.2585	EF-G	Translation elongation factor G	Translation elongation factor G	antibiotic target in susceptible species	17980694
PATRIC	Chryseobacterium sp. POL2	fig|59732.183.peg.2586	S10p	SSU ribosomal protein S10p (S20e)	SSU ribosomal protein S10p (S20e)	antibiotic target in susceptible species	26124155
PATRIC	Chryseobacterium sp. POL2	fig|59732.183.peg.1550	rpoC	DNA-directed RNA polymerase beta' subunit (EC 2.7.7.6)	DNA-directed RNA polymerase beta' subunit (EC 2.7.7.6)	antibiotic target in susceptible species	16723576
PATRIC	Chryseobacterium sp. POL2	fig|59732.183.peg.656	Mef(C)	Macrolide resistance, MFS efflux pump => Mef(C)	Macrolide resistance, MFS efflux pump => Mef(C)	efflux pump conferring antibiotic resistance	25765542
PATRIC	Chryseobacterium sp. POL2	fig|59732.183.peg.1628	folA, Dfr	Dihydrofolate reductase (EC 1.5.1.3)	Dihydrofolate reductase (EC 1.5.1.3)	antibiotic target in susceptible species	20169085;25288078
PATRIC	Chryseobacterium sp. POL2	fig|59732.183.peg.633	folA, Dfr	Dihydrofolate reductase (EC 1.5.1.3)	Dihydrofolate reductase (EC 1.5.1.3)	antibiotic target in susceptible species	20169085;25288078
PATRIC	Chryseobacterium sp. POL2	fig|59732.183.peg.1832	CatB family	Chloramphenicol O-acetyltransferase (EC 2.3.1.28) => CatB family	Chloramphenicol O-acetyltransferase (EC 2.3.1.28) => CatB family	antibiotic inactivation enzyme	2013403
PATRIC	Chryseobacterium sp. POL2	fig|59732.183.peg.1831	folA, Dfr	Dihydrofolate reductase (EC 1.5.1.3)	Dihydrofolate reductase (EC 1.5.1.3)	antibiotic target in susceptible species	20169085;25288078
PATRIC	Chryseobacterium sp. POL2	fig|59732.183.peg.1624	Tet(36)	Tetracycline resistance, ribosomal protection type => Tet(36)	Tetracycline resistance, ribosomal protection type => Tet(36)	antibiotic target protection protein	12839793
PATRIC	Chryseobacterium sp. POL2	fig|59732.183.peg.1941	OxyR	Hydrogen peroxide-inducible genes activator => OxyR	Hydrogen peroxide-inducible genes activator => OxyR	regulator modulating expression of antibiotic resistance genes	25799046
PATRIC	Chryseobacterium sp. POL2	fig|59732.183.peg.76	gyrA	DNA gyrase subunit A (EC 5.99.1.3)	DNA gyrase subunit A (EC 5.99.1.3)	antibiotic target in susceptible species	9293187
PATRIC	Chryseobacterium sp. POL2	fig|59732.183.peg.1829	tet(X)	Tetracycline resistance, tetracycline-inactivating enzyme => Tet(X)	Tetracycline resistance, tetracycline-inactivating enzyme => Tet(X)	antibiotic inactivation enzyme	1846135
PATRIC	Chryseobacterium sp. POL2	fig|59732.183.peg.2987	folP	Dihydropteroate synthase (EC 2.5.1.15)	Dihydropteroate synthase (EC 2.5.1.15)	antibiotic target in susceptible species	15673783
PATRIC	Chryseobacterium sp. POL2	fig|59732.183.peg.1629	CatB family	Chloramphenicol O-acetyltransferase (EC 2.3.1.28) => CatB family	Chloramphenicol O-acetyltransferase (EC 2.3.1.28) => CatB family	antibiotic inactivation enzyme	2013403
PATRIC	Chryseobacterium sp. POL2	fig|59732.183.peg.1962	rho	Transcription termination factor Rho	Transcription termination factor Rho	antibiotic target in susceptible species	8466900
PATRIC	Chryseobacterium sp. POL2	fig|59732.183.peg.1922	Iso-tRNA	Isoleucyl-tRNA synthetase (EC 6.1.1.5)	Isoleucyl-tRNA synthetase (EC 6.1.1.5)	antibiotic target in susceptible species	7929087
PATRIC	Chryseobacterium sp. POL2	fig|59732.183.peg.2785	folA, Dfr	Dihydrofolate reductase (EC 1.5.1.3)	Dihydrofolate reductase (EC 1.5.1.3)	antibiotic target in susceptible species	20169085;25288078
PATRIC	Chryseobacterium sp. POL2	fig|59732.183.peg.635	CatB family	Chloramphenicol O-acetyltransferase (EC 2.3.1.28) => CatB family	Chloramphenicol O-acetyltransferase (EC 2.3.1.28) => CatB family	antibiotic inactivation enzyme	2013403
PATRIC	Chryseobacterium sp. POL2	fig|59732.183.peg.1834	FloR family	Chloramphenicol/florfenicol resistance, MFS efflux pump => FloR family	Chloramphenicol/florfenicol resistance, MFS efflux pump => FloR family	efflux pump conferring antibiotic resistance	17224413
PATRIC	Chryseobacterium sp. POL2	fig|59732.183.peg.1814	Mef(C)	Macrolide resistance, MFS efflux pump => Mef(C)	Macrolide resistance, MFS efflux pump => Mef(C)	efflux pump conferring antibiotic resistance	25765542
PATRIC	Chryseobacterium sp. POL2	fig|59732.183.peg.1256	MurA	UDP-N-acetylglucosamine 1-carboxyvinyltransferase (EC 2.5.1.7)	UDP-N-acetylglucosamine 1-carboxyvinyltransferase (EC 2.5.1.7)	antibiotic target in susceptible species	8994972
PATRIC	Chryseobacterium sp. POL2	fig|59732.183.peg.1326	fabV	Enoyl-[acyl-carrier-protein] reductase [NADH] (EC 1.3.1.9), FabV => refractory to triclosan	Enoyl-[acyl-carrier-protein] reductase [NADH] (EC 1.3.1.9), FabV => refractory to triclosan	antibiotic target replacement protein	19933806;18032386
PATRIC	Chryseobacterium sp. POL2	fig|59732.183.peg.1630	EreD family	Erythromycin esterase (EC 3.1.1.-) => EreD family	Erythromycin esterase (EC 3.1.1.-) => EreD family	antibiotic inactivation enzyme	26107936
PATRIC	Chryseobacterium sp. POL2	fig|59732.183.peg.632	CatB family	Chloramphenicol O-acetyltransferase (EC 2.3.1.28) => CatB family	Chloramphenicol O-acetyltransferase (EC 2.3.1.28) => CatB family	antibiotic inactivation enzyme	2013403
PATRIC	Chryseobacterium sp. POL2	fig|59732.183.peg.158	GdpD	Glycerophosphoryl diester phosphodiesterase (EC 3.1.4.46)	Glycerophosphoryl diester phosphodiesterase (EC 3.1.4.46)	protein altering cell wall charge conferring antibiotic resistance	21899450
PATRIC	Chryseobacterium sp. POL2	fig|59732.183.peg.736	gidB	16S rRNA (guanine(527)-N(7))-methyltransferase (EC 2.1.1.170)	16S rRNA (guanine(527)-N(7))-methyltransferase (EC 2.1.1.170)	gene conferring resistance via absence	17238915
PATRIC	Chryseobacterium sp. POL2	fig|59732.183.peg.1813	Mph(E)/Mph(G) family	Macrolide 2'-phosphotransferase => Mph(E)/Mph(G) family	Macrolide 2'-phosphotransferase => Mph(E)/Mph(G) family	antibiotic inactivation enzyme	21402855;25765542
PATRIC	Chryseobacterium sp. POL2	fig|59732.183.peg.1822	ANT(6)-I	Aminoglycoside 6-nucleotidyltransferase (EC 2.7.7.-) => ANT(6)-I	Aminoglycoside 6-nucleotidyltransferase (EC 2.7.7.-) => ANT(6)-I	antibiotic inactivation enzyme	19603075;20479200;2168151;8293959
PATRIC	Chryseobacterium sp. POL2	fig|59732.183.peg.2583	S12p	SSU ribosomal protein S12p (S23e)	SSU ribosomal protein S12p (S23e)	antibiotic target in susceptible species	7934937
