# Supplementary material for: The Integrative and Conjugative Element ICECspPOL2 Contributes to the Outbreak of Multi-Antibiotic-Resistant Bacteria for Chryseobacterium Spp. and Elizabethkingia Spp
Source: Microbiol Spectr. 2021 Dec 22;9(3):e02005-21. doi: 10.1128/Spectrum.02005-21 (PMC8694125; doi:10.1128/Spectrum.02005-21)
Supplement: SUPPLEMENTAL FILE 3 — Supplemental material. Download SPECTRUM02005-21_Supp_3_seq14.xlsx, XLSX file, 0.3 MB [file spectrum02005-21_supp_3_seq14.xlsx]

## Sheet: Supplemental Exc file 2
Supplemental material Excel file 2. Sheet 1: Virulence factors in POL2 genome.

## Sheet: Sheet1
PHI-id	Gene_name	pathogen_species	mutant_phenotype	disease	identity	q.start	q.end	evalue
PHI:7860	rpoB	Acinetobacter baumannii	reduced virulence	Nosocomial infection	45.461	1596720	1592950	0
PHI:2961	gcvP	Edwardsiella ictaluri	reduced virulence	Enteric septicemia	50.574	305386	308232	0
PHI:7596	MakatG1	Metarhizium acridum	reduced virulence		56.301	202225	204384	0
PHI:852	gyrA	Burkholderia glumae	reduced virulence	Bacterial grain rot	49.176	82542	80128	0
PHI:850	gyrA	Burkholderia glumae	chemistry target: resistance to chemical	Bacterial grain rot	49.176	82542	80128	0
PHI:824	gyrA	Burkholderia glumae	chemistry target: resistance to chemical	Bacterial grain rot	49.059	82542	80128	0
PHI:7285	fvCP01	Fusarium verticillioides	reduced virulence	Stalk rot (maize); ear rot (maize); seedling blight (maize)	52.562	202189	204381	0
PHI:849	gyrA	Burkholderia glumae	chemistry target: resistance to chemical	Bacterial grain rot	49.059	82542	80128	0
PHI:851	gyrA	Burkholderia glumae	chemistry target: resistance to chemical	Bacterial grain rot	48.941	82542	80128	0
PHI:9919	clpB	Mycobacterium tuberculosis	reduced virulence	Tuberculosis	50.481	1888636	1891113	0
PHI:6089	katG	Acinetobacter nosocomialis	increased virulence (hypervirulence)	Bacteremia	55.662	202189	204381	0
PHI:2183	CPXB	Magnaporthe oryzae	unaffected pathogenicity	Blast (rice)	52.212	202063	204384	0
PHI:7254	katG	Erwinia amylovora	reduced virulence	Fire blight	51.402	202144	204381	0
PHI:9062	katG2	Fusarium graminearum	reduced virulence	Fusarium head blight	52.917	202279	204384	0
PHI:9327	asnB	Erwinia amylovora	unaffected pathogenicity	Fire blight	63.604	2842381	2840723	0
PHI:3085	groEL	Porphyromonas gingivalis	increased virulence (hypervirulence)	Periodontitis	74.432	1405150	1406733	0
PHI:7286	fvCP02	Fusarium verticillioides	reduced virulence	Stalk rot (maize); ear rot (maize); seedling blight (maize)	51.883	202279	204384	0
PHI:7600	cmeB	Campylobacter jejuni	reduced virulence	Gastroenteritis	38.676	3012370	3015483	0
PHI:7600	cmeB	Campylobacter jejuni	reduced virulence	Gastroenteritis	39.464	337341	340451	0
PHI:10047	fumB	Salmonella enterica	reduced virulence	Salmonellosis	62.197	2259900	2258305	0
PHI:10046	fumA	Salmonella enterica	reduced virulence	Salmonellosis	62.687	2259906	2258305	0
PHI:9794	gldK_(AS87_08785)	Riemerella anatipestifer	reduced virulence	Septicemia	73.093	1568015	1566600	0
PHI:8795	gldK_(B739_0222)	Riemerella anatipestifer	reduced virulence	epticemia anserum exsudativa	72.458	1568015	1566600	0
PHI:9310	pgi	Erwinia amylovora	reduced virulence	Fire blight	64.103	2346741	2345110	0
PHI:6387	adeJ	Acinetobacter baumannii	unaffected pathogenicity	Pneumonia; bloodstream infection	39.81	3012364	3015468	0
PHI:6387	adeJ	Acinetobacter baumannii	unaffected pathogenicity	Pneumonia; bloodstream infection	39.961	337437	340451	0
PHI:9227	acs	Escherichia coli	reduced virulence	Avian colisepticemia	52.681	1099016	1100896	0
PHI:9838	acs	Vibrio cholerae	reduced virulence	Infection	53.175	1099028	1100896	0
PHI:6090	katE	Acinetobacter nosocomialis	increased virulence (hypervirulence)	Bacteremia	47.932	1456309	1454219	0
PHI:6449	oqxB	Klebsiella pneumoniae	reduced virulence	Pneumonia	39.347	3012370	3015474	0
PHI:7160	lon	Erwinia amylovora	increased virulence (hypervirulence)	Fire blight	44.01	2099832	2102120	0
PHI:7866	lon	Xanthomonas citri	increased virulence (hypervirulence)	Citrus canker	43.291	2099808	2102123	0
PHI:6583	lonA	Vibrio cholerae	reduced virulence	Cholera	44.993	2099832	2102123	0
PHI:7307	acrB	Salmonella enterica	reduced virulence	Salmonellosis	39.067	3012364	3015411	0
PHI:8808	lon	Salmonella enterica	reduced virulence	Salmonellosis	44.141	2099832	2102120	0
PHI:6451	acrB	Klebsiella pneumoniae	reduced virulence	Pneumonia	39.143	3012364	3015411	0
PHI:8922	lon	Brucella abortus	reduced virulence	Brucellosis	44.299	2099844	2102120	0
PHI:6893	sufB	Salmonella enterica	unaffected pathogenicity	Salmonellosis	63.048	2006394	2005000	0
PHI:6483	mfd	Bacillus cereus	loss of pathogenicity	Diarrhea; nausea; vomiting	44.444	2323293	2325404	0
PHI:9378	vdOGDH_(VDAG_10018)	Verticillium dahliae	reduced virulence	Vascular wilt	39.53	3059191	3061806	0
PHI:3533	lonA	Actinobacillus pleuropneumoniae	reduced virulence	Lung infection	43.66	2099847	2102123	0
PHI:2469	acrB	Erwinia amylovora	reduced virulence	Fire blight	37.864	3012364	3015411	0
PHI:4043	acrD	Erwinia amylovora	unaffected pathogenicity	Fire blight	36.117	3012430	3015483	0
PHI:2964	asnB	Xanthomonas oryzae	reduced virulence	Leaf blight	57.651	2842381	2840726	0
PHI:6384	adeB	Acinetobacter baumannii	unaffected pathogenicity	Pneumonia; bloodstream infection	37.379	3012361	3015408	0
PHI:6264	adeB	Acinetobacter baumannii	unaffected pathogenicity	Pneumonia; bloodstream infection	37.415	3012364	3015408	0
PHI:4071	acrB	Streptococcus suis	reduced virulence	Meningitis	57.7	2572028	2570583	0
PHI:6451	acrB	Klebsiella pneumoniae	reduced virulence	Pneumonia	38.051	337437	340322	1.41e-178
PHI:2469	acrB	Erwinia amylovora	reduced virulence	Fire blight	38.398	337440	340322	1.1e-174
PHI:10048	fumC	Salmonella enterica	reduced virulence	Salmonellosis	62.826	2265744	2267123	9.62e-173
PHI:7307	acrB	Salmonella enterica	reduced virulence	Salmonellosis	37.628	337437	340322	5.43e-172
PHI:6449	oqxB	Klebsiella pneumoniae	reduced virulence	Pneumonia	37.257	337437	340466	1.9e-168
PHI:2267	mls1	Parastagonospora nodorum	loss of pathogenicity	Glume blotch	51.493	1253903	1252314	1.21e-167
PHI:4103	DPPIV	Porphyromonas gingivalis	reduced virulence	Periodontitis	39.448	1578035	1580152	1.68e-167
PHI:4021	AoMls	Arthrobotrys oligospora	reduced virulence	Nematode trapping fungus	52.827	1253834	1252314	1.73e-164
PHI:9275	gldM_(AS87_RS08465)	Riemerella anatipestifer	reduced virulence	Chronic septicemia	53.992	1565810	1564239	1.4e-163
PHI:8812	CopA_(ABUW_2707)	Acinetobacter baumannii	reduced virulence	Nosocomial infection	43.439	657637	655679	2.2e-163
PHI:6080	pnp	Pseudomonas_aeruginosa	reduced virulence	Pneumonia	45.693	660302	662341	7.39e-163
PHI:6871	gua1	Cryptococcus neoformans	loss of pathogenicity	Fungal meningitis	49.722	353203	354726	9.77e-160
PHI:542	BCCAT2	Botrytis cinerea	unaffected pathogenicity	Grey mold	41.679	1456288	1454297	1.91e-159
PHI:7186	ADE13	Cryptococcus neoformans	reduced virulence	Fungal meningitis	56.077	3052686	3054086	8.59e-158
PHI:3878	pnp	Salmonella enterica	reduced virulence	Salmonellosis	44.006	660302	662341	2.46e-157
PHI:5063	ppk	Proteus mirabilis	reduced virulence	Urinary tract infection	40.029	2689666	2691705	3.27e-157
PHI:6384	adeB	Acinetobacter baumannii	unaffected pathogenicity	Pneumonia; bloodstream infection	35.3	337437	340322	1.85e-153
PHI:6863	pnp	Neisseria meningitidis	reduced virulence	Meningococcal infection	43.491	660302	662371	7.7e-153
PHI:8579	guaB_(Dda3937_00004)	Dickeya dadantii	reduced virulence	Soft rot disease	53.484	2572025	2570583	4.42e-152
PHI:4957	Zmp1	Mycobacterium tuberculosis	increased virulence (hypervirulence)	Tuberculosis	40.634	1170787	1168841	1.12e-150
PHI:7767	CcoN2_(PA14_44340)	Pseudomonas aeruginosa	reduced virulence	Opportunistic infection	54.46	2521616	2520342	3.93e-148
PHI:6191	Lqo	Staphylococcus aureus	reduced virulence	Skin infection; food poisoning; respiratory disease	49.388	2745699	2747159	1.32e-146
PHI:3281	AS87_04050	Riemerella anatipestifer	reduced virulence	Fibrinous serositis; caseous salpingitis; vegetative disorder	70.312	2379094	2378135	4.02e-146
PHI:440	PMR1	Candida albicans	reduced virulence	Candidiasis	37.589	771484	769004	4.15e-146
PHI:7766	CcoN1_(PA14_44370)	Pseudomonas aeruginosa	reduced virulence	Opportunistic infection	52.817	2521616	2520342	4.04e-143
PHI:3524	paaA	Burkholderia cenocepacia	reduced virulence	Cystic fibrosis	67.55	2584625	2585530	3.56e-142
PHI:9541	cysD	Aspergillus fumigatus	unaffected pathogenicity	Pulmonary aspergillosis	60.941	2424319	2425587	5.84e-136
PHI:2962	glyA	Edwardsiella ictaluri	reduced virulence	Enteric septicemia	56.691	1759861	1758629	1.06e-135
PHI:7765	CcoN4_(PA14_10500)	Pseudomonas aeruginosa	reduced virulence	Opportunistic infection	51.338	2521616	2520387	1.95e-135
PHI:3385	FVEG_12529	Fusarium verticillioides	unaffected pathogenicity	Ear rot (maize); stalk rot (maize)	56.235	2424319	2425587	1.68e-132
PHI:3004	ClpX	Staphylococcus aureus	reduced virulence	Skin infection; food poisoning; respiratory disease	52.604	2738262	2739404	1.89e-129
PHI:106	cat1	Candida albicans	reduced virulence	Candidiasis	56.053	1976106	1974976	5.19e-129
PHI:9833	clpX	Xanthomonas campestris	reduced virulence	Black rot	52.835	2738265	2739410	2.34e-126
PHI:8558	Rho	Staphylococcus aureus	increased virulence (hypervirulence)	Nosocomial infection	54.301	1997158	1996049	1.52e-122
PHI:4702	recA	Streptococcus pneumoniae	reduced virulence	Pneumococcal pneumonia	59.502	808103	809056	3.86e-121
PHI:7634	rmlA	Pseudomonas aeruginosa	reduced virulence; loss of pathogenicity	Infection	64.561	2389415	2388564	5.85e-117
PHI:9321	trpB	Erwinia amylovora	reduced virulence	Fire blight	54.188	926078	927214	7.42e-114
PHI:2517	TRPS	Aspergillus fumigatus	lethal	Invasive pulmonary aspergillosis	54.047	926087	927229	3.4e-111
PHI:2529	ERG10	Aspergillus fumigatus	lethal	Invasive pulmonary aspergillosis	54.178	637814	638917	6.3e-108
PHI:5083	MoAcat2	Magnaporthe oryzae	reduced virulence	Blast (rice)	55.471	637814	638980	3.3e-106
PHI:877	MGG_00383	Magnaporthe oryzae	reduced virulence	Blast (rice)	50.769	1977424	1978584	4.19e-101
PHI:6894	sufC	Salmonella enterica	unaffected pathogenicity	Salmonellosis	57.143	2004507	2003773	4.28e-88
PHI:10100	STM14_RS07710_(sufC)	Salmonella enterica	unaffected pathogenicity	Salmonellosis	57.143	2004507	2003773	4.28e-88
PHI:8569	clpA_(Dda3937_02363)	Dickeya dadantii	reduced virulence	Soft rot disease	55.02	1889038	1889781	2.62e-74
PHI:847	GyrA	Flavobacterium psychrophilum	sensitivity to chemical	Bacterial cold-water disease	76.515	82443	82048	1.63e-62
PHI:2645	ClpV	Bordetella bronchiseptica	reduced virulence	Bordetellosis	50	2180901	2181428	6.59e-41
PHI:3171	paaD	Burkholderia cenocepacia	reduced virulence	Cystic fibrosis	51.875	2586879	2587334	1.39e-40
PHI:848	GyrA	Flavobacterium psychrophilum	sensitivity to chemical	Bacterial cold-water disease	75.758	82443	82048	2.56e-61
PHI:3040	ClpP	Salmonella enterica	reduced virulence	Food poisoning	51.309	138156	138728	4.25e-61
PHI:7116	wza	Riemerella anatipestifer	reduced virulence	Septicemia; serositis	52.137	1215254	1214556	7.46e-61
PHI:10048	fumC	Salmonella enterica	reduced virulence	Salmonellosis	60.177	2262946	2263284	5.2e-32
PHI:7584	Rv1093_(glyA1)	Mycobacterium tuberculosis	increased virulence (hypervirulence)	Tuberculosis	49.873	1759861	1758692	6.49e-107
PHI:5082	MoAcat1	Magnaporthe oryzae	reduced virulence	Blast (rice)	52.446	637811	638902	4.06e-97
PHI:14	Aph1	Cryptococcus neoformans	reduced virulence; loss of pathogenicity	Fungal meningitis	59.355	111670	112134	6.73e-32
PHI:10060	STM14_RS15235	Salmonella enterica	unaffected pathogenicity	Infection	51.064	322540	321836	7.8e-66
PHI:196	ADE2	Candida albicans	reduced virulence	Candidiasis	54.819	111652	112149	1.63e-36
PHI:9968	sodA1	Bacillus cereus	reduced virulence		55.446	2327787	2327203	2.25e-64
PHI:8898	cobB_(Yp_1760)	Yersinia pestis	reduced virulence	Plague	53.061	655572	655012	4.36e-42
PHI:9968	sodA1	Bacillus cereus	reduced virulence		50.746	1171626	1171045	4.15e-54
PHI:6213	clpP	Pseudomonas aeruginosa	reduced virulence	Nosocomial infection	51.309	138156	138728	3.15e-53
PHI:305	ICL1	Magnaporthe oryzae	reduced virulence	Blast (rice)	48.315	1251502	1250972	8.28e-42
PHI:5335	clpV-5	Burkholderia pseudomallei	effector_(plant_avirulence_determinant)	Melioidosis	48.305	2179983	2180687	5.13e-57
PHI:3799	hpaR2	Xanthomonas campestris	reduced virulence	Black rot	48.523	2011550	2010840	5.24e-62
PHI:7344	PurA	Staphylococcus aureus	reduced virulence	Skin infection; food poisoning; respiratory disease	47.664	2846509	2845226	1.43e-117
PHI:9821	prfA_(lmo2543)	Listeria monocytogenes	reduced virulence	Listeriosis	48.974	2288028	2289047	1.21e-99
PHI:6556	mecA	Aspergillus fumigatus	unaffected pathogenicity; reduced virulence	Invasive pulmonary aspergillosis	48.903	1230821	1229880	3.54e-71
PHI:3219	fleQ	Xanthomonas oryzae	unaffected pathogenicity	Bacterial leaf blight	49.58	2011586	2010873	5.72e-65
